# Supplementary material for: Synthesis, Biological Activity and Molecular Docking of Chimeric Peptides Targeting Opioid and NOP Receptors
Source: Int J Mol Sci. 2022 Oct 21;23(20):12700. doi: 10.3390/ijms232012700 (PMC9604311; doi:10.3390/ijms232012700)
Supplement: Supplementary file 1 [file ijms-23-12700-s001.zip]

Archive with 1 entries (1 files):
- ijms-1959800-supplementary.pdf
